# Supplementary material for: Use of Theory-Driven Report Back to Promote Lung Cancer Risk Reduction
Source: Int J Environ Res Public Health. 2021 Oct 11;18(20):10648. doi: 10.3390/ijerph182010648 (PMC8536114; doi:10.3390/ijerph182010648)
Supplement: Supplementary file 1 [file ijerph-18-10648-s001.zip]

Archive with 1 entries (1 files):
- ijerph-1358113-supplementary.pdf
